# Supplementary material for: Gestational Exercise Antagonises the Impact of Maternal High-Fat High-Sucrose Diet on Liver Mitochondrial Alterations and Quality Control Signalling in Male Offspring
Source: Int J Environ Res Public Health. 2023 Jan 12;20(2):1388. doi: 10.3390/ijerph20021388 (PMC9858977; doi:10.3390/ijerph20021388)
Supplement: Supplementary file 1 [file ijerph-20-01388-s001.zip]

Archive with 1 entries (1 files):
- ijerph-2111587-supplementary.pdf
